# Supplementary material for: NMR-Based Characterization of the Interaction between Yeast Oxa1-CTD and Ribosomes
Source: Int J Mol Sci. 2023 Sep 28;24(19):14657. doi: 10.3390/ijms241914657 (PMC10572626; doi:10.3390/ijms241914657)
Supplement: Supplementary file 1 [file ijms-24-14657-s001.zip]

Archive with 1 entries (1 files):
- ijms-2603957-supplementary.pdf
